# Supplementary material for: Stress increases hepatic release of lipocalin 2 which contributes to anxiety-like behavior in mice
Source: Nat Commun. 2024 Apr 8;15:3034. doi: 10.1038/s41467-024-47266-9 (PMC11001612; doi:10.1038/s41467-024-47266-9)
Supplement: Supplementary file 4 — Source Data [file 41467_2024_47266_MOESM4_ESM.zip]

Archive with 18 entries (18 files):
- Source Data- Fig. 1.xlsx
- Source Data- Fig. 2 .xlsx
- Source Data- Fig. 3.xlsx
- Source Data- Fig. 4.xlsx
- Source Data- Fig. 5.xlsx
- Source Data- Fig. 6.xlsx
- Source Data- Fig. 7.xlsx
- Source Data- Fig. S1.xlsx
- Source Data- Fig. S10.xlsx
- Source Data- Fig. S11.xlsx
- Source Data- Fig. S2.xlsx
- Source Data- Fig. S3.xlsx
- Source Data- Fig. S4.xlsx
- Source Data- Fig. S5.xlsx
- Source Data- Fig. S6.xlsx
- Source Data- Fig. S7.xlsx
- Source Data- Fig. S8.xlsx
- Source Data- Fig. S9.xlsx
