# Supplementary material for: Stress increases hepatic release of lipocalin 2 which contributes to anxiety-like behavior in mice
Source: Nat Commun. 2024 Apr 8;15:3034. doi: 10.1038/s41467-024-47266-9 (PMC11001612; doi:10.1038/s41467-024-47266-9)
Supplement: Supplementary file 4 — Source Data [file 41467_2024_47266_MOESM4_ESM.zip › Source Data- Fig. 1.xlsx]

## Sheet: Fig 1b
Health	MDD
103.542	185.885
105.277	235.826
108.316	333.924
103.758	187.074
102.239	204.018
114.393	191.879
109.835	179.725
100.719	213.15
106.797	193.399
105.126	176.686
112.013	128.067
104.312	194.918
101.095	170.609

## Sheet: Fig 1c
Serum LCN2	HAMA
105.126	2
112.013	5
104.312	1
101.095	1
103.542	3
185.885	6
235.826	16
333.924	15
187.074	10
204.018	15
105.277	2
108.316	5
103.758	1
102.239	1
114.393	3
109.835	4
100.719	5
106.797	4
191.879	15
179.725	10
213.15	13
193.399	14
176.686	14
128.067	12
194.918	9
170.609	10

## Sheet: Fig. 1d
Before	After
191.879	150.202
179.725	149.186
213.15	159.337
193.399	127.668
176.686	133.44
128.067	91.0444
194.918	103.475
194.918	120.409
170.609	112.182
193.931	113.206
189.361	125.311
186.31	126.31
188.456	133.416

## Sheet: Fig. 1f
Naive	CRS	CRS+Fluoxetine
20	11.12	21.76
23.76	4.48	17.76
14.04	6.68	29.96
26	9	24.88
26.96	7.48	26.72
30.52	12.16	17
17.32	12.16	14.2

## Sheet: Fig. 1g
Naive	CRS	CRS+Fluoxetine
99.76	62	118.88
81.76	47.84	74.08
82.32	49.12	110.24
108.88	42.16	80.16
86.16	70.56	148.88
78.08	23.68	66.8
83.76	39.36	93.6

## Sheet: Fig. 1h
Naive	CRS	CRS+Fluoxetine
89.72	50.68	71.44
70.2	53.56	60.92
87.28	54.08	69.2
72.56	50.92	59.2
51.72	15.8	67.28
71.36	52.6	62.2
89.2	60.64	89.48

## Sheet: Fig. 1i
Naive	CRS	CRS+Fluoxetine
295.913	721.514	340.572
272.907	681.104	296.529
300.914	713.812	287.36
376.932	637.894	284.085
369.33	678.703	265.093

## Sheet: Fig. 1j
Naive	CRS	CRS+Fluoxetine
394.831	1915.58	248.922
587.797	2096.65	363.822
478.04	1975.01	451.87
596.514	1971.05	565.459
583.042	1909.63	479.867

## Sheet: Fig. 1l
CRS+IgG	CRS+Ab-LCN2
618.834	464.072
609.81	464.298
560.178	419.404
589.506	417.148
551.154	464.749
517.314	425.495
481.218	467.908

## Sheet: Fig. 1m
CRS+IgG	CRS+Ab-LCN2
1809.09	374.227
2028.41	658.327
1856.79	591.857
1677.54	595.325
1227.71	267.64

[truncated: 3 more sheets: Fig. 1n, Fig. 1o, Fig. 1p]
