# Supplementary material for: Stress increases hepatic release of lipocalin 2 which contributes to anxiety-like behavior in mice
Source: Nat Commun. 2024 Apr 8;15:3034. doi: 10.1038/s41467-024-47266-9 (PMC11001612; doi:10.1038/s41467-024-47266-9)
Supplement: Supplementary file 4 — Source Data [file 41467_2024_47266_MOESM4_ESM.zip › Source Data- Fig. 2 .xlsx]

## Sheet: Fig. 2d
mCherry	Lcn2
1.12209	14.4365
1.0254	13.3239
1.16166	9.9226
0.761117	17.3418
1.14302	10.5768

## Sheet: Fig. 2e
mCherry	Lcn2	mCherry+CRS
22.08	9.24	5.92
25.52	5.12	3.12
15.24	1.52	7.64
30.8	6.68	9.52
18.8	4.8	10.57
19.52	9.36	9.84
22.16	7.8	3.8

## Sheet: Fig. 2f
mCherry	Lcn2	mCherry+CRS
84.63	32.36	25.44
82.76	18.56	24.72
91.32	27.32	37.36
83.44	19.1	37.36
94.26	23.77	53.4
83.2	39.88	25.44
89.56	29.48	28.44

## Sheet: Fig. 2g
mCherry	Lcn2	mCherry+CRS
104.667	59.52	39.1467
77.84	58.5067	59.52
67.3867	58.1067	31.6
67.5733	61.7067	62.6933
87.7333	59.1467	65.4133
81.0133	52.08	61.7067
76.9333	51.44	65.4933

## Sheet: Fig. 2j
mCherry+IgG	mCherry+Ab	Lcn2+IgG	Lcn2+Ab
0.91	0.92	14.66	1.61
0.89	0.89	12.58	1.15
0.88	0.99	11.35	1.31
1	1.03	8.29	1.2
0.86	0.94	9.85	1.23

## Sheet: Fig. 2k
mCherry+IgG	mCherry+Ab	Lcn2+IgG	Lcn2+Ab
28.24	21.48	8.2	20.64
21	16.28	8.04	21.6
18.04	14.96	9.4	28.28
27.92	30.4	8.44	22.12
11.2	19.72	3.84	14.64
14	20	10.76	18.84
23	12.56	2	11.28

## Sheet: Fig. 2l
mCherry+IgG	mCherry+Ab	Lcn2+IgG	Lcn2+Ab
54.44	121.76	11.6	76.96
78.48	85	19.32	72.52
60.16	126.08	16.32	103.56
125.08	108.08	27.76	79.76
98.32	64.84	35.6	111.28
107.44	105.24	33.08	71.24
77.16	74.8	40.68	119.08

## Sheet: Fig. 2m
mCherry+IgG	mCherry+Ab	Lcn2+IgG	Lcn2+Ab
110.64	103.44	75.32	102.48
102.04	90.16	18.4	86.36
90.12	112.16	48.88	110.12
110.24	102.04	67.16	102.48
104.44	84.6	57.92	87.4
86.6	84.52	53.44	113.08
99.36	102.56	71	91.24
