# Supplementary material for: Stress increases hepatic release of lipocalin 2 which contributes to anxiety-like behavior in mice
Source: Nat Commun. 2024 Apr 8;15:3034. doi: 10.1038/s41467-024-47266-9 (PMC11001612; doi:10.1038/s41467-024-47266-9)
Supplement: Supplementary file 4 — Source Data [file 41467_2024_47266_MOESM4_ESM.zip › Source Data- Fig. 3.xlsx]

## Sheet: Fig. 3d
mCherry	Lcn2
311.746	158.786
159.356	235.927
145.503	307.892
143.672	88.2113
470.223	32.3948
325.435	188.092
358.649	386.565
198.095	111.235
304.376	150.13
336.147	219.855
366.286	147.953
232.676	71.6798
282.607	130.366
296.805	151.997
238.964	131.845
209.932	35.7428
314.79	72.321
153.875	40.6228
203.364	105.776
332.042	49.3864
205.413	22.136
371.488	113.684
415.751	79.3638
385.351	64.6723
415.703	107.492
370.68	112.413
260.416	237.709
409.759	87.2677
331.725	109.622
307.706	168.593
364.755	83.577
424.384	91.531
218.117	99.816
407.392	167.369
290.931	46.3867
396.85	71.3547
261.68	90.4364
329.539	103.091
249.685	52.4068
398.898	93.3201
328.914	74.9421
492.972	81.2869
369.901	81.6987
362.198	403.687
345.48	115.438
225.427	225.918
105.688	198.14
183.138	98.4645
247.067	87.9274
415.617	65.2329
190.905	273.648
362.933	96.485
263.591	102.739
331.995	154.93
395.545	47.2581
489.536	35.0636
223.161	35.6165
328.298	165.374
372.792	120.262
249.034	22.6107
245.726	119.433
382.849	58.8079
182.117	17.8046
153.421	88.7301
249.685	105.647
398.898	97.7406
372.792	125.481
249.034	85.7679
382.849	87.1858
182.117	29.1027
153.421	80.1246
383.279	40.0949
402.815	84.5881
310.497	160.902
415.481	110.495
274.861	182.852
264.192	114.474
228.805	43.2663
350.425	41.0652
470.653	36.7342

## Sheet: Fig 3e
mCherry	Lcn2
8.13	3.83667
3.725	5.63
3.45833	4.81286
5.285	2.84
2.235	1.03
3.11	3.03222
2.5033	1.97647
1.306	4.11
2.04	3.2775
3.945	3.33333
5.48333	3.055
7.35	1.615
2.36333	7.21
3.49	3.9
4.015	2.245
2.39889	1.34
2.64	2.575
5.515	1.94
3.9075	0.79875
4.0225	1.41833
3.97333	1.71
3.64667	1.801
4.43667	0.981667
2.322	1.62875
3.81333	5.73
2.846	2.48333
6.44	2.875
6.87667	2.314
5.5325	3.07
6.1175	1.33
3.78	0.49625
0.74875	0.549692
2.8	2.255
3.14	0.828889
2.734	0.826667
4.2275	1.38667
3.555	1.38667
2.29	0.853333
4.745	1.432
3.365	1.33
4.2125	0.7775
4.13333	0.346667
2.29333	1.95667
3.505	1.528
4.09	0.555714
3.64	1.066
3.97	0.583333
3.536	0.788571
1.851	0.872222
4.325	0.629
2.22	2.39182
1.84667	0.7595
3.64	0.555714
4.11333	1.15333
3.39167	0.264667
1.88333	0.6755
4.28	0.8415
2.21667	0.61
1.84667	2.14615
2.31333	0.77125
3.15	0.384
2.60333	0.2875
4.84	1.098
3.405	0.744
2.30933	0.562
2.59667	0.61
2.345	0.48
2.14	0.954
1.468	0.26
2.45333	1.30222
2.97	0.963333
3.42	0.79
2.27333	1.188
3.98	1.8425
3.038	0.771818
1.87667	0.552222
2.7	1.7
1.665	5.5525
1.082	3.818
1.804

## Sheet: Fig. 3f
mCherry	Lcn2			mCherry	Lcn2
0.4	1.2		0~0.5	3.75	1.25
0.8	1.2		0.5~1	47.5	21.25
2.8	2.8		1~1.5	17.5	16.25
0.8	1.2		1.5~2	13.75	13.75
1.6	1.2		2~2.5	6.25	10
1.2	3.6		2.5~3	3.75	8.75
4	6.8		>3	7.5	30
4	0.8
1.6	1.6
0.8	2.4
2	1.6
0.4	1.6
3.6	0.8
0.8	1.6
1.2	2.4
3.6	1.2
2	1.6
0.8	0.4
1.6	3.2
1.6	2.4
1.2	1.6
1.2	4
2.4	2.4
2	3.2
1.2	0.8
2	1.2
1.2	0.8
1.2	2
2	1.6
1.6	1.2
1.2	6.4
3.2	5.2
1.2	1.6
1.2	3.6
2	6
1.6	1.2
0.8	2.4
1.2	2.4
0.8	2
1.6	0.8
1.6	1.6
1.2	1.2
1.2	2.4
1.6	2
1.2	2.8
1.6	2
1.2	1.6
2	5.6
4	7.2
1.6	8.8
2.8	4.4
1.2	8
1.6	2.8
1.2	2.4
2.4	6.4
3.6	8.4
1.6	8.4
2.4	9.6
1.2	5.2
2.4	6.4
0.8	2
2.4	3.2
0.4	2
0.8	2
1.2	2
1.2	1.2
0.8	2
1.2	2
2	1.6
1.2	2.8
1.6	3.6
1.2	1.2
1.2	0.8
1.2	2
2	1.6
1.2	4.4
0.8	3.6
0.8	1.6
2	5.5525
2	3.818

## Sheet: Fig. 3g
slc22a17			mc4r
Naive	CRS		Naive	CRS
0.846061	4.36237		0.933274	1.36427
1.04802	3.33032		1.00918	0.87761
0.946066	3.07513		0.721786	1.22874
1.14077	3.85676		1.26662	1.15143
1.04498	2.72641		1.16136	1.2192

## Sheet: Fig. 3i
SLC22A17+	615
SLC22A17-	20
Naive	CRS
89	147
91	155
95	143
93	143
94	142
84	128
89	139

## Sheet: Fig 3m
shRNA-Scramble	shRNA-Slc22a17	Scramble+CRS	shRNA+CRS
19.16	19.16	3.47	19.21
15.97	15.37	2.05	18.44
20.75	13.65	2.17	19.1
20.88	5.58	2.62	16.3
9.39	13.22	3.47	6.6
12.72	12.04	3.17	15
16.55	14.95	2.5	9.39
