# Supplementary material for: Stress increases hepatic release of lipocalin 2 which contributes to anxiety-like behavior in mice
Source: Nat Commun. 2024 Apr 8;15:3034. doi: 10.1038/s41467-024-47266-9 (PMC11001612; doi:10.1038/s41467-024-47266-9)
Supplement: Supplementary file 4 — Source Data [file 41467_2024_47266_MOESM4_ESM.zip › Source Data- Fig. 4.xlsx]

## Sheet: Fig 4a
	Naive					CRS
	1	2	3	4	5	1	2	3	4	5
PFC	0.70595	0.3276	1.0843	0.80595	1.289	2.21935	1.46265	1.841	2.10584	1.594
Hippocampus	1.0843	0.70595	0.80595	1.841	1.448	1.841	1.3276	1.53832	2.21935	1.313
BLA	0.70595	1.0843	2.97605	2.37605	1.743	2.97605	3.3544	2.97605	3.3544	2.456
Heart	1.04957	1.11561	0.89827	1.07194	0.886943	1.06275	0.819464	1.00856	1.14781	0.956887
Liver	0.812024	0.86985	1.38176	1.44908	0.707068	12.5524	21.144	25.4623	29.0097	14.8345
Spleen	0.993373	1.23046	0.989299	0.933391	0.88599	1.60109	2.18211	2.71615	2.40968	2.18909
Lung	1.27442	1.09959	1.24984	0.633718	0.900968	0.765474	1.09482	1.32544	1.14424
Kidney	1.1609	1.08408	1.0776	0.895243	0.823657	0.727269	1.08851	0.884165	1.03147	1.05373
Intestines	1.21479	1.14396	1.23576	0.884478	0.658364	2.4005	2.89927	3.57373	2.74194	2.74194
Muscle	0.842835	0.94739	1.06986	0.936841	1.24949	0.929663	1.27299	1.42157	1.17842	0.851909
White fat	0.978266	0.802124	1.25287	0.897033	1.13393	0.997357	1.00736	0.805592	1.01592	0.921895
Brown fat	0.99019	1.06532	0.432394	2.55988	0.856452	1.45219	1.17032	1.05153	1.11956	1.03796

## Sheet: Fig 4b
	Naive					CRS
PFC	0.70595	0.3276	1.0843	0.80595	0.58976	2.21935	1.46265	1.841	2.10584	2.6547
Hippocampus	1.0843	0.70595	0.90595	1.841	1.4523	1.841	0.3276	1.53832	2.21935	1.3548
BLA	0.70595	1.0843	2.97605	2.57605	1.8794	2.97605	3.3544	2.2768	3.31245	1.6874
Heart	45.37	20.716	70.024	4.28	45.37	20.716	4.28	106.183	111.114	106.183
Liver	144.246	104.799	122.057	19.3148	146.711	1125.1	982.112	726.094	1016.84	1192.51
Spleen	47.0136	99.0466	39.3148	86.46	70.024	106.183	68.3804	70.024	82.057	68.3804
Lung	106.183	47.0136	106.183	111.114	112.758	28.934	68.3804	153.026	217.948	102.896
Kidney	45.37	70.024	45.37	47.0136	70.024	37.152	168.64	82.057	102.896	68.3804
Intestines	99.0466	102.896	106.183	203.977	39.3148	20.716	148.095	70.024	324.782	222.057
Muscle	86.46	86.46	37.152	53.588	94.678	34.384	152.204	201.512	67.256	80.346
White fat	28.934	153.026	20.716	37.152	82.057	47.0136	37.152	70.024	54.7992	82.057
Brown fat	45.37	70.024	45.37	47.0136	102.896	47.0136	58.5188	70.024	54.7992	82.057

## Sheet: Fig. 4f
shRNA-Scramble	shRNA-Lcn2	Scramble+CRS	shRNA+CRS
0.980767	0.402305	37.1202	0.232993
0.966224	0.396479	13.0845	0.834245
0.900836	0.44433	26.9852	0.423196
1.18783	0.244562	15.9481	0.694171
0.986179	0.565639	19.8626	0.713004

## Sheet: Fig. 4g
shRNA-Scramble	shRNA-Lcn2	Scramble+CRS	shRNA+CRS
157.632	483.77	914.623	288.66
180.007	268.97	741.709	174.1
251.428	340.57	745.647	292.24
182.155	106.08	709.31	160.138
224.936	147.25	701.076	165.866
			143.491

## Sheet: Fig. 4h
shRNA-Scramble	shRNA-Lcn2	Scramble+CRS	shRNA+CRS
1.123	1.203	6.987	0.991
1.012	1.187	6.125	0.897
0.977	0.823	6.43	0.89
1.358	1.013	6.087	0.755
0.625	1.211	6.735	1.398

## Sheet: Fig. 4i
shRNA-Scramble	shRNA-Lcn2	Scramble+CRS	shRNA+CRS
22.96	28.224	7.344	22.24
23.56	20.928	5.016	17.28
22.32	19.68	10.9	21.672
16.2	16.44	7.36	23.184
14.24	12.672	12.08	19.104
18.6	14.76	4.08	16.48
21.4	15.192	6.36	22.728

## Sheet: Fig. 4j
shRNA-Scramble	shRNA-Lcn2	Scramble+CRS	shRNA+CRS
22.96	28.224	7.344	22.24
23.56	20.928	5.016	17.28
22.32	19.68	10.9	21.672
16.2	16.44	7.36	23.184
14.24	12.672	12.08	19.104
18.6	14.76	4.08	16.48
21.4	15.192	6.36	22.728

## Sheet: Fig. 4k
shRNA-Scramble	shRNA-Lcn2	Scramble+CRS	shRNA+CRS
85.986	79.492	23.12	96.101
96.526	99.637	22.18	71.808
104.652	104.278	60.14	108.239
108.562	104.652	22.18	95.166
86.156	80.359	55.86	95.489
79.407	96.101	66.06	68.306
100.606	100.606	23.02	72.981

## Sheet: Fig. 4n
shRNA-Scramble	shRNA-Lcn2	Scramble+CRS	shRNA+CRS
230.033	164.674	69.0919	280.969
266.53	150.261	44.899	200.921
294.873	159.554	92.3414	328.798
417.541	279.152	58.9982	340.913
308.378	165.925	36.4371	115.41
183.087	148.762	40.2738	119.48
123.806	572.023	55.7349	225.036
110.924	205.486	61.4529	160.243
378.857	132.216	35.7713	191.755
180.708	161.956	60.4137	208.682
572.21	253.435	66.3808	157.435
327.105	326.902	55.3441	227.885
298.202	155.22	71.5019	262.879
207.736	530.351	63.9834	105.242
122.482	450.572	80.0103	134.643
276.726	114.264	51.2287	479.771
358.999	129.022	73.5105	106.697
308.848	129.025	53.4651	220.78
292.377	129.025	69.6886	244.465
224.271	381.844	70.3549	104.651
443.618	204.235	69.4875	109.148
319.156	489.227	63.6134	275.531
230.076	173.202	101.594	185.708
328.427	323.493	93.0392	98.4688
418.677	134.133	57.3006	113.695
229.879	104.15	82.3714	116.514
158.901	104.422	113.678	153.296
310.127	188.576	82.5636	120.12
358.398	230.392	130.709	169.9
385.555	105.831	103.54	113.156
230.301	156.058	105.689	584.413
87.7725	195.879	173.731	408.287
251.191	132.513	71.8769	396.639
132.621	108.016	94.2816	603.022
169.108	275.962	94.5217	130.005
241.178	176.326	120.158	177.035
221.211	144.584	78.4999	109.439
184.863	110.003	83.4938	139.979
132.965	207.672	87.6367	127.206
180.947	179.649	121.243	111.689
234.124	199.806	74.7444	160.649
94.8638	127.435	82.2747	265.512
319.6	126.015	88.3173	260.706
289.041	132.687	121.125	338.924
167.776	244.394	80.6556	160.006
237.347	107.406	70.1287	103.052
95.3669	238.056	97.3027	104.305
99.891	102.99	93.2141	100.271
226.484	135.549	78.56	213.02
227.693	224.649	56.6164	217.349
267.321	123.194	207.257	157.812
273.64	103.049	133.234	210.847
239.301	139.485	85.9733	127.974
274.24	108.177	122.748	150.994
178.052	125.681	56.3879	428.286
218.152	104.333	90.9582	207.015
265.759	114.981	71.7976	156.183
216.069	181.892	74.7482	183.723
235.61	91.1411	87.6409	201.171
365.916	229.767	59.1902	105.318
164.542	241.461	77.0972	111.313
284.706	194.466	70.7703	115.866
324.061	225.98	79.2987	279.39
333.991	128.738	123.171	119.992
284.169	201.186	162.124	151.379
249.815	120.021	125.847	118.247
112.765	126.44	177.247	251.612
123.457	125.727	146.28	229.695
250.621	121.831	106.32	118.513
108.867	168.637	95.3075	409.331
117.619	136.466	118.054	113.83
77.3352	169.537	91.4188	112.251
176.83	144.651	159.668	92.4585
280.849	168.519	80.7529	164.84
552.059	184.208	86.2123	143.641
121.513	314.52	62.9679	105.762
359.438	259.056	147.52	104.161
449.446	501.369	135.193	167.023
492.323	133.775	152.409	120.397
240.64	478.588	71.4302	278.956

## Sheet: Fig. 4o
shRNA-Scramble	shRNA-Lcn2	Scramble+CRS	shRNA+CRS
4.75	3.05	1.43	2.29
3.87	1.19	0.51	2.15
5.28	3.31	0.5	4.23
7.12	1.65	0.28	4.95
7.71	1.59	0.24	2.87
2.36	1.37	0.28	2.87
4.09	3.04	0.61	2.06
3.39	3.69	1.12	1.17
6.36	0.74	0.79	1.46
3.07	2.31	1.21	3.17
3.72	3.07	1.15	2.29
5.77	5.33	0.39	3.74
2.9	2.62	1.12	1.75
6.69	2.31	1.58	1.55
4.38	2.18	1.49	1.62
2.62	2.11	0.41	4.82
2.14	2.09	1.67	0.98
3.34	2.91	0.35	2.4
3.08	2.17	1.49	4.84
3.38	1.16	1.06	1.04
1.48	4.51	0.48	1.97
2.81	3.88	0.58	2.85
4.65	3.67	1.01	3.49
2.31	3.12	1.02	2.81
2.84	2.55	1.02	2.03
2.47	1.85	1.38	2.05
1.87	1.53	2.19	2.23
2.16	2.11	1.5	3.26
3.27	2.06	1.53	1.62
1.62	3.47	1.22	0.96
3.65	1.39	1.77	3.07
4.04	2.97	3.09	2.16
2.3	3.43	1.31	2.33
3.56	0.98	2.31	3.67
5.73	1.66	2.01	1.26
6.71	0.92	1.34	2.1
5.7	3.96	1.2	1.44
5.33	2.65	0.93	1.56
5.13	2.06	1.31	1.49
4.77	2.08	1.1	2.27
5.06	3.27	1.42	0.73
2.17	2.5	0.76	2.14
4.87	1.63	2.23	2.89
3.16	2.35	1.73	4.72
4.72	2.53	1.88	1.32
1.63	2.61	0.5	1.54
2.25	2.34	1.8	2.59
2.77	1.95	0.92	2.33
3.36	1.72	0.56	1.9
1.94	1.28	0.41	2.23
2.38	2.59	1.17	3.62
6.41	1.38	0.75	2.95
1.9	3.39	1.45	2.2
2.37	1	1.8	1.55
2.17	1.71	0.51	1.2
3.08	2.37	1.05	3.01
3.3	1.13	1.55	1.38
4.98	3	0.93	1.53
4.6	1.34	0.9	1.17
3.27	2.44	0.9	3.21
1.77	1.95	0.79	1.65
2.74	1.19	1.43	1.88
2.88	2.3	2.85	1.43
6.49	2.58	0.83	1.95
2.79	1.14	1.19	3.04
3.02	2.55	1.17	2.61
2.82	2.13	1.35	1.55
3.38	2.87	1.41	1.68
1.43	1.5	1.54	1.51
2.35	1.27	1.62	1.37
2.28	1.94	1.27	3.24
0.66	1.93	1.05	5.57
0.77	1.97	1.11	2.38
0.78	2.47	1.81	1.73
1	1.14	1.16	2.37
0.48	4.17	0.64	2.45
1.22	1.21	1.89	2.59
0.34	2.12	1.92	3.69
0.61	1.47	1.19	1.09
0.32	0.61	0.46	2.44
0.39	1.46	1.9	1.99
0.42	1.47	1.87	2.16

[truncated: 1 more sheets: Fig. 4p]
