# Supplementary material for: Stress increases hepatic release of lipocalin 2 which contributes to anxiety-like behavior in mice
Source: Nat Commun. 2024 Apr 8;15:3034. doi: 10.1038/s41467-024-47266-9 (PMC11001612; doi:10.1038/s41467-024-47266-9)
Supplement: Supplementary file 4 — Source Data [file 41467_2024_47266_MOESM4_ESM.zip › Source Data- Fig. 5.xlsx]

## Sheet: Fig 5b
		naive						crs
		1	2	3	4	5	6	1	2	3	4	5	6
IL-1α		0.805956	0.724687	1.39318	0.770306	0.935045	1.20824	0.80915	0.910747	0.805568	0.969314	0.881657	1.28744
IL-1β		0.827299	1.17251	0.807357	1.43698	0.853049	0.902807	0.783349	0.706583	1.39497	0.825266	1.16012	1.38916
IL-2		0.90205	1.07973	0.984055	1.01139	1.03872	0.984055	0.95672	1.1754	0.929385	0.84738	0.90205	1.03872
IL-3		0.956897	0.982759	0.87931	1.16379	1.03448	0.982759	0.982759	1.03448	0.982759	0.775862	0.931034	1.13793
IL-4		0.949153	0.983051	0.983051	0.949153	1.08475	1.05085	0.847458	0.983051	0.881356	0.779661	0.847458	0.881356
IL-5		0.968504	1.03937	1.08661	0.92126	1.01575	0.968504	0.732283	1.03937	0.779528	0.732283	0.897638	0.980315
IL-6		1.29397	0.901155	0.831836	1.22465	0.793325	0.955071	0.801027	0.908858	0.862644	0.831836	0.731707	0.724005
IL-9		0.880734	0.93578	1.0789	1.01284	0.990826	1.10092	0.836697	1.03486	0.968807	0.858716	0.836697	1.00184
IL-10		0.969863	1.06849	1.00274	0.920548	1.01096	1.0274	1.04384	1.06849	0.936986	0.887671	0.871233	1.06849
IL-12 (p40)		0.788767	1.06461	1.09891	1.09294	1.04225	0.912525	1.10338	1.52237	1.56859	0.890159	1.5328	1.0661
IL-12 (p70)		0.847114	0.982839	0.950078	0.898596	1.039	1.28237	0.898596	0.851794	0.856474	0.800312	0.730109	0.842434
IL-13		0.845815	1.05727	1.0837	0.951542	1.05727	1.0044	0.898678	0.951542	0.845815	0.845815	0.845815	0.898678
IL-17		1.04976	1.01833	0.814039	0.99319	1.00576	1.11891	1.32635	0.942902	1.03091	1.02462	0.782609	1.14405
Eotaxin		0.911238	0.846717	1.47131	0.749934	0.90119	1.11961	0.930807	0.919171	0.999559	0.867871	0.923402	0.773204
G-CSF		1.26902	0.779221	1.0102	1.26345	0.673469	1.00464	0.656772	0.80705	0.804267	0.537106	0.556586	0.567718
GM-CSF		0.821918	1.06849	0.849315	1.0411	1.24657	0.972603	0.876712	1.0274	0.876712	0.794521	0.821918	1.0411
IFN-γ		0.946667	1.04	0.96	1.03333	1.09333	0.926667	0.846667	0.966667	0.82	0.713333	0.76	0.88
KC		0.826428	0.927212	1.18925	0.954087	0.987682	1.11534	0.765957	0.853303	0.631579	0.792833	0.907055	0.792833
MCP-1		0.961098	0.988558	1.01602	1.0984	0.933638	1.00229	0.713959	1.08467	0.851259	0.851259	0.768879	1.01602
MIP-1α		0.879503	0.879503	1.25217	0.752795	0.89441	1.34162	0.849689	1.04348	0.715528	0.745342	0.834783	0.924224
MIP-1β		0.92261	0.971168	1.02276	1.00152	1.00759	1.07435	0.959029	1.18968	1.11684	0.874052	0.892261	0.974203
RANTES		0.929364	1.11403	0.99445	0.844601	1.19879	0.918769	1.00202	1.13824	0.983855	0.735621	0.995964	1.09284
TNF-α		0.948328	1.09423	0.911854	1.00304	1.02128	1.02128	0.948328	0.911854	0.893617	0.784195	0.765957	0.984802

## Sheet: Fig 5c
	Naive					CRS
Il-6	1.02835	1.00891	0.97745	0.986073		0.939888	0.935879	1.05751	0.906545
Stat3	0.771626	1.13788	1.05974	1.07472		1.06207	0.809414	0.953424	0.819928
Stat1	0.948281	1.04149	1.01439	0.998166		1.26276	0.880463	0.941779	0.854438
Il-6ra	0.815161	1.07222	1.0589	1.08048		0.932949	0.909344	1.16804	1.07199
Socs3	0.756345	1.26364	1.09322	0.957083		0.846724	0.845122	0.940895	1.01337

## Sheet: Fig. 5g
Sham	Vagotomy	CRS+Sham	CRS+Vagotomy
0.829292	0.871562	15.8332	1.11621
0.864299	0.92017	15.3199	1.2068
1.15669	0.948406	16.0977	2.58439
1.1104	1.31935	13.3016	1.24579
1.0841	1.08912	13.3248	1.13537

## Sheet: Fig. 5h
Sham	Vagotomy	CRS+Sham	CRS+Vagotomy
216.616	195.185	636.896	217.013
214.036	195.979	543.98	201.337
214.036	184.172	843.474	186.95
210.961	179.608	722.896	247.77
206.793	217.906	598.819	222.867

## Sheet: Fig. 5i
Sham	Vagotomy	CRS+Sham	CRS+Vagotomy
1.06434	1.06479	5.86887	1.05716
1.08153	0.768384	6.08041	1.16495
1.08355	1.13248	4.5918	1.11112
0.963734	1.38495	5.04062	0.701538
0.701694	1.31171	6.00812	0.873443

## Sheet: Fig 5k
Sham	Vagotomy	CRS+Sham	CRS+Vagotomy
1.06434	1.06479	5.86887	1.05716
1.08153	0.768384	6.08041	1.16495
1.08355	1.13248	4.5918	1.11112
0.963734	1.38495	5.04062	0.701538
0.701694	1.31171	6.00812	0.873443

## Sheet: Fig. 5l
Sham	Vagotomy	CRS+Sham	CRS+Vagotomy
0.42	0.32	0.22	0.35
0.43	0.39	0.23	0.39
0.43	0.37	0.25	0.3
0.35	0.32	0.26	0.41
0.32	0.36	0.23	0.32

## Sheet: Fig. 5m
Sham	Vagotomy	CRS+Sham	CRS+Vagotomy
19.53	17.52	7.28	16.72
27.6	17.88	9.88	20.72
16.2	27.08	10.5	16.12
15.96	18.52	10.16	25.12
20.4	18.76	9.68	10.16
25.28	23.17	8.71	19.52
11.92	20.55	6.59	26.8

## Sheet: Fig. 5n
Sham	Vagotomy	CRS+Sham	CRS+Vagotomy
75.48	135.6	77.28	82.64
88.08	77.76	66.52	92.24
146.44	89.16	77.92	102.96
111.84	103.21	43.2	78.96
72.48	123.28	66.24	81.72
76.32	95.27	28.64	100.12
88.15	83.2	51.7	90.6

## Sheet: Fig. 5o
Sham	Vagotomy	CRS+Sham	CRS+Vagotomy
108.608	90.144	40.12	86.112
72.928	84.64	44.584	118.688
78.624	77.664	46.272	70.4
97.824	70.976	46.464	83.616
81.152	105.536	46.24	79.232
82.208	84.224	43.776	71.84
78.208	84.224	47.04	63.392
