# Supplementary material for: Stress increases hepatic release of lipocalin 2 which contributes to anxiety-like behavior in mice
Source: Nat Commun. 2024 Apr 8;15:3034. doi: 10.1038/s41467-024-47266-9 (PMC11001612; doi:10.1038/s41467-024-47266-9)
Supplement: Supplementary file 4 — Source Data [file 41467_2024_47266_MOESM4_ESM.zip › Source Data- Fig. 6.xlsx]

## Sheet: Fig 6c
	Naive							CRS
	1	2	3	4	5	6	7	1	2	3	4	5	6	7
PSol	0.43	0.45	0.51	0.34	0.46	0.5	0.55	0.49	0.46	0.51	0.39	0.47	0.42	0.39
DMX	0.1	0.12	0.05	0.02	0.02	0.12	0.03	0.25	0.26	0.23	0.25	0.24	0.2	0.19
Cu	0.38	0.39	0.41	0.45	0.33	0.35	0.45	0.36	0.43	0.47	0.35	0.3	0.44	0.37
Ecu	0.32	0.35	0.27	0.25	0.2	0.19	0.27	0.31	0.18	0.27	0.34	0.28	0.29	0.3
NTS	0.34	0.25	0.14	0.1	0.12	0.21	0.13	0.54	0.62	0.45	0.5	0.52	0.34	0.39

## Sheet: Fig. 6d
Naive	CRS
0.125	0.356
0.135	0.377
0.123	0.361
0.1	0.347
0.25	0.334

## Sheet: Fig. 6g
EGFP	ChR2	EGFP	ChR2
260.69	309.145	260.69	1520.51
234.848	228.387	280.072	1446.53
270.381	202.545	276.842	1859.69
331.757	202.545	263.921	1879.07
186.394	247.769	267.151	1575.42

## Sheet: Fig. 6h
EGFP	ChR2	EGFP	ChR2
238.924	260.581	294.733	426.342
288.902	238.924	318.889	516.303
259.748	268.911	268.078	516.303
272.243	248.087	264.746	506.307
237.258	294.733	241.423	499.644

## Sheet: Fig. 6i
EGFP	ChR2	EGFP	ChR2
24.68	13.68	24.6	5.16
26	29.56	20	9.24
17.52	18	36.44	5.32
38.36	18.92	42.88	9.64
18.32	28.8	16	2
27.84	27.12	20.24	4.4
31.64	18.48	16	6.88

## Sheet: Fig. 6j
EGFP	ChR2	EGFP	ChR2
130.6	137.72	99.68	45.68
128	131.84	102.32	38.92
132.4	165.48	79.24	28.64
130.68	110.68	103.16	16.08
143.32	68.12	131.4	58.68
95.08	124.72	125.12	59.36
123.56	105.36	143.72	62.44

## Sheet: Fig. 6k
EGFP	ChR2	EGFP	ChR2
83.24	127.2	104.84	18.84
116.56	99.76	98.96	40.4
92.72	98.36	88.64	78.28
115.16	108.92	94.4	51.36
126.12	98.24	102.8	66.68
136.24	86.36	114.88	57.6
96.68	113.48	115.24	78.96

## Sheet: Fig. 6n
EGFP	NpHR	CRS+EGFP	CRS+NpHR
231.618	247.769	1633.57	199.315
325.296	263.921	1762.78	234.848
221.927	267.151	1762.78	263.921
192.854	231.618	1795.08	234.848
196.084	238.078	1795.08	267.151

## Sheet: Fig. 6o
EGFP	NpHR	CRS+EGFP	CRS+NpHR
256.416	305.562	548.789	268.911
276.408	265.579	437.171	316.39
298.065	263.08	422.177	260.581
283.071	259.748	412.182	249.753
317.223	281.405	539.626	293.067

## Sheet: Fig. 6p
EGFP	NpHR	CRS+EGFP	CRS+NpHR
22.96	23.96	9.92	28.84
21.2	19.08	6.88	18
22.16	24.52	7.4	15.76
16.44	22	9.04	24.92
15	36.84	10.84	12.4
35.48	30.24	3.08	22.96
28.16	16.44	5.96	27.6

[truncated: 2 more sheets: Fig. 6q, Fig. 6r]
