# Supplementary material for: Stress increases hepatic release of lipocalin 2 which contributes to anxiety-like behavior in mice
Source: Nat Commun. 2024 Apr 8;15:3034. doi: 10.1038/s41467-024-47266-9 (PMC11001612; doi:10.1038/s41467-024-47266-9)
Supplement: Supplementary file 4 — Source Data [file 41467_2024_47266_MOESM4_ESM.zip › Source Data- Fig. 7.xlsx]

## Sheet: Fig 7c
mCherry+CNO	hM3D+CNO	hM3D+CNO+Ab-LCN2
0.11	0.31	0.33
0.13	0.28	0.32
0.103	0.27	0.41
0.09	0.41	0.28
0.08	0.38	0.29

## Sheet: Fig. 7d
mCherry+CNO	hM3D+CNO	hM3D+CNO+Ab-LCN2
212.699	625.548	336.479
208.606	451.581	313.557
314.375	433.571	340.245
330.257	544.377	331.567
197.636	471.556	213.681

## Sheet: Fig 7e
mCherry+CNO	hM3D+CNO	hM3D+CNO+Ab-LCN2
23.92	11.48	23.28
11.08	8.76	10.96
14.68	10.96	21.04
18.52	13	16.68
22.64	6.48	12.28
16.6	4.08	17.96
23.44	5.84	14

## Sheet: Fig. 7f
mCherry+CNO	hM3D+CNO	hM3D+CNO+Ab-LCN2
86.68	22.76	77.2
109.08	22.76	99.6
81.72	24.96	87.08
110.28	44.2	102.36
89.84	47.04	78.92
66.52	24.96	96.2
80.72	46.92	85.8

## Sheet: Fig. 7g
mCherry+CNO	hM3D+CNO	hM3D+CNO+Ab-LCN2
120.032	71.136	114.24
116.848	63.136	103.52
100.032	56.544	117.104
88.416	50.08	84.896
97.088	32.512	84.128
119.392	59.056	126.688
109.6	40.144	110.64

## Sheet: Fig. 7j
Naive+hM4D	CRS+hM4D+Saline	CRS+hM4D+CNO	CRS+hM4D+CNO+LCN2
0.11	0.3	0.083	0.063
0.1	0.19	0.072	0.062
0.13	0.28	0.081	0.072
0.12	0.21	0.08	0.078
0.08	0.22	0.08	0.069

## Sheet: Fig. 7k
Naive+hM4D	CRS+hM4D+Saline	CRS+hM4D+CNO	CRS+hM4D+CNO+LCN2
229.453	554.832	197.48	782.002
268.95	577.401	229.453	656.585
189.956	477.719	199.36	695.225
199.36	654.514	285.877	703.412
216.288	718.461	199.36	744.017

## Sheet: Fig. 7l
Naive+hM4D	CRS+hM4D+Saline	CRS+hM4D+CNO	CRS+hM4D+CNO+LCN2
22.56	12.56	23.96	7.56
19.56	10.21	13.36	5.36
14.2	8.53	18.6	3.28
22.08	13.22	17.04	4.64
20.88	9.98	16.88	5.88
15.12	15.51	16.96	4.32
16.23	8.86	15.15	9.4

## Sheet: Fig. 7m
Naive+hM4D	CRS+hM4D+Saline	CRS+hM4D+CNO	CRS+hM4D+CNO+LCN2
103.328	83.712	91.008	71.36
108.448	76.544	92.064	66.52
102.656	75.104	113.088	38.92
117.296	59.776	112.096	43.88
107.84	75.776	90.096	47.8
85.344	66.752	84.96	51.4
87.968	33.152	103.04	52

## Sheet: Fig. 7n
Naive+hM4D	CRS+hM4D+Saline	CRS+hM4D+CNO	CRS+hM4D+CNO+LCN2
101.16	80.36	122.68	31.04
93.52	84.28	113.36	47.96
123.12	55.86	113.06	45.2
117.22	66.06	111.96	24.76
113.76	84.48	117.22	48.4
127.52	66.4	112.24	58.24
110.32	85.76	101.6	42
