# Supplementary material for: Stress increases hepatic release of lipocalin 2 which contributes to anxiety-like behavior in mice
Source: Nat Commun. 2024 Apr 8;15:3034. doi: 10.1038/s41467-024-47266-9 (PMC11001612; doi:10.1038/s41467-024-47266-9)
Supplement: Supplementary file 4 — Source Data [file 41467_2024_47266_MOESM4_ESM.zip › Source Data- Fig. S1.xlsx]

## Sheet: Fig. S1b
Naive	CRS	CRS+Fluoxetine
2918.2	2793.41	3328.99
3220.91	2705.42	1926.51
2891.68	2793.28	3217.37
1592.32	2995.74	1077.7
2113.49	1991.24	2404.2
4009.79	3263.01	2398.89
2288.43	2525.75	2502.13

## Sheet: Fig. S1c
Naive	CRS	CRS+Fluoxetine
3428.57	3428.57	2728.57
2697.62	3469.05	2946.19
2392.38	2914.29	3030
2852.86	3070.48	2880
2948.57	2877.14	2084.76
3180.95	2674.76	2553.33
2834.29	2793.33	2835.24

## Sheet: Fig. S1e
Naive	CUMS
24.96	7.08
15.8	8.4
21.56	8.48
18.96	5.68
19.96	8.24
24.76	9.48
22	9.04

## Sheet: Fig. S1f
Naive	CUMS
166.72	94.08
133.6	91.08
112.36	90.12
112.6	93.44
101.44	93.2
157.36	52.4
116.72	97.44

## Sheet: Fig. S1g
Naive	CUMS
76.08	73.12
96.8	54.84
85.76	66.7
94.1	50.44
112.54	41.14
126.3	68.88
124.4	64.72

## Sheet: Fig. S1h
Naive	CUMS
307.952	768.676
338.947	782.917
356.538	796.32
357.376	778.31
280.728	807.629
335.596	721.348
298.319	740.614

## Sheet: Fig. S1i
Naive	CUMS
271.597	1634
379.155	1631.49
282.403	1650.75
344.81	1602.59
312.141	1661.64
289.105	1571.17
323.868	1583.32

## Sheet: Fig. S1k
Naive	CRS	CUMS
3684.8	3914.94	3343.78
3458.73	3884.05	4235.81
2733.33	4373.12	4269.37
3926.54	3418.24	4230.34
4020.44	3590.83	3216.31
3765.2	4091.71	3989.66
3870.57	3783.29	3971.22

## Sheet: Fig. S1l
Naive	CRS	CUMS
22.68	7.16	14.6
32	9.48	7.72
18.48	10.24	14.44
22	13.52	7.12
18.32	14.8	13.76
30.12	9.04	10.64
25.72	14.24	16.64

## Sheet: Fig. S1m
Naive	CRS	CUMS
2942.08	2700.07	3661.05
2480.98	2656.46	3013.45
3457.86	2762.13	3370.07
3149.44	2825.99	2968.41
3051.09	3491.46	2523.48
2940.18	3360.92	1992.5
2494.48	3353.32	2521.58

[truncated: 4 more sheets: Fig. S1n, Fig. S1o, Fig. S1p, Fig. S1q]
