# Supplementary material for: Stress increases hepatic release of lipocalin 2 which contributes to anxiety-like behavior in mice
Source: Nat Commun. 2024 Apr 8;15:3034. doi: 10.1038/s41467-024-47266-9 (PMC11001612; doi:10.1038/s41467-024-47266-9)
Supplement: Supplementary file 4 — Source Data [file 41467_2024_47266_MOESM4_ESM.zip › Source Data- Fig. S10.xlsx]

## Sheet: Fig. S10d
mCherry+CNO	hM3D+Saline	hM3D+CNO
0.1	0.12	0.28
0.11	0.11	0.25
0.12	0.1	0.27
0.12	0.09	0.3
0.13	0.13	0.24
0.08	0.11	0.24
0.13	0.12	0.29

## Sheet: Fig. S10e
mCherry+CNO	hM3D+Saline	hM3D+CNO
257.249	267.245	241.423
256.416	262.247	254.75
288.902	264.746	259.748
251.418	268.911	264.746
243.922	251.418	305.562

## Sheet: Fig. S10f
mCherry+CNO	hM3D+Saline	hM3D+CNO
4081.52	3710.13	4005.67
3871.51	3515.14	3760.81
4283.39	2657.1	3768.27
4367.66	4134.74	3959.37
3369.38	3545.29	4615.81
3767.71	3814.53	4003.35
4005.62	4254.46	3832.36

## Sheet: Fig. S10g
mCherry+CNO	hM3D+Saline	hM3D+CNO
25.8	20.84	31
18.92	18.84	20.68
20.8	29.64	18
37.72	21.92	20.68
24.68	22.76	17.8
15.08	26.24	30.16
21.52	26.76	27.08

## Sheet: Fig. S10h
mCherry+CNO	hM3D+Saline	hM3D+CNO
3595.95	2972.66	3503.64
3804.19	3430.17	3508.11
3668.78	3566.58	2940.71
3292.43	3266.79	3277.17
3117.82	3718.39	2472.64
3372.82	2638.89	3305.93
3449.42	3485.32	3180.64

## Sheet: Fig. S10i
mCherry+CNO	hM3D+Saline	hM3D+CNO
121.72	142.16	98.32
143.88	129.92	137.44
122.2	156.6	110.56
121.8	113.48	149.2
122.8	148.64	103.04
131.48	118.92	135.12
137.2	132.96	128.08

## Sheet: Fig. S10j
mCherry+CNO	hM3D+Saline	hM3D+CNO
135.56	117.64	142.56
128.24	127.72	125.72
148.36	141.28	121.96
118.48	134.56	117.88
122.76	134.08	119
118.4	124.6	132.32
143.76	138.12	120.68

## Sheet: Fig. S10n
Naive+hM4D	CRS+hM4D+Saline	CRS+hM4D+CNO
0.14	0.13	0.09
0.11	0.12	0.08
0.1	0.14	0.05
0.13	0.1	0.04
0.15	0.15	0.07
0.09	0.09	0.06
0.12	0.12	0.07

## Sheet: Fig. S11o
Naive+hM4D	CRS+hM4D+Saline	CRS+hM4D+CNO
249.753	451.331	513.804
288.902	502.142	516.303
246.421	502.975	515.47
302.23	512.971	564.615
258.082	506.307	509.639

## Sheet: Fig. S10p
Naive+hM4D	CRS+hM4D+Saline	CRS+hM4D+CNO
2639.01	2526.42	2904.54
2938.5	2964.53	2588.18
2937.95	2628.53	2725.55
3711.06	2942.08	3481.25
2221.3	3361.43	2630.49
2535.13	2927.22	2653.4
3013.5	3564.12	3399.28

[truncated: 4 more sheets: Fig. S10q, Fig. S10r, Fig. S10s, Fig. S10t]
