# Supplementary material for: Stress increases hepatic release of lipocalin 2 which contributes to anxiety-like behavior in mice
Source: Nat Commun. 2024 Apr 8;15:3034. doi: 10.1038/s41467-024-47266-9 (PMC11001612; doi:10.1038/s41467-024-47266-9)
Supplement: Supplementary file 4 — Source Data [file 41467_2024_47266_MOESM4_ESM.zip › Source Data- Fig. S11.xlsx]

## Sheet: Fig. S11c
mCherry+Saline	hM3D+CNO
295.806	250.153
335.177	355.7
299.157	227.116
205.756	244.289
260.205	284.497
210.782	155.495
199.473	225.86

## Sheet: Fig. S11d
mCherry+Saline	hM3D+CNO
2403.78	2823.24
2604.55	2619.92
1925.26	2930.3
2191.13	2788.18
3215.42	3167.6
2662.39	1256.56
2043.25	2860.09

## Sheet: Fig. S11e
mCherry+Saline	hM3D+CNO
13.88	13.6
13.04	20
27.44	15.64
8.08	14.12
12.56	9.28
16.32	15
26.64	21.96

## Sheet: Fig. S11f
mCherry+Saline	hM3D+CNO
3094.19	2285.58
3621.83	3190.21
2443.36	2660.07
2198.09	2966.96
3322.42	2261.14
1505.64	2967.88
1993.45	2672.53

## Sheet: Fig. S11g
mCherry+Saline	hM3D+CNO
122.28	40.88
106.72	102.32
59.04	96.12
47.4	103.24
104.4	48.6
43.96	114.12
51.8	84.16

## Sheet: Fig. S11h
mCherry+Saline	hM3D+CNO
135.68	141.48
124.96	119.24
100.28	117.6
60.56	96.76
59.36	119.56
86.2	101.12
104.88	78.4

## Sheet: Fig. S11k
mCherry+Saline	hM3D+CNO
332.245	149.212
371.197	228.792
256.435	114.867
236.75	227.116
156.751	233.818
328.894	279.053
287.262	251.828

## Sheet: Fig. S11l
mCherry+Saline	hM3D+CNO
2826.1	4593.91
3018.75	2521.63
1976.94	2089.05
3384.06	3057.46
2232.79	2363.55
2405.06	1372.22
2174.3	1711.39

## Sheet: Fig. S11m
mCherry+Saline	hM3D+CNO
18.52	28.8
7.56	21.4
15	15.72
20.24	25.44
9.16	8.88
18.52	12.44
7.16	15.16

## Sheet: Fig. S11n
mCherry+Saline	hM3D+CNO
2333.18	3087.98
3577.44	2596.33
2165.42	2484.68
2440.05	2700.66
2916.81	4231.22
2319.36	2318.61
2423.29	2957.81

[truncated: 2 more sheets: Fig. S11o, Fig. S11p]
