# Supplementary material for: Stress increases hepatic release of lipocalin 2 which contributes to anxiety-like behavior in mice
Source: Nat Commun. 2024 Apr 8;15:3034. doi: 10.1038/s41467-024-47266-9 (PMC11001612; doi:10.1038/s41467-024-47266-9)
Supplement: Supplementary file 4 — Source Data [file 41467_2024_47266_MOESM4_ESM.zip › Source Data- Fig. S2.xlsx]

## Sheet: Fig. S2b
Saline	LCN2 (0.5μg)
374.227	1209.09
658.327	1028.41
791.857	1156.79
595.325	1077.54
267.64	1227.71

## Sheet: Fig. S2c
Saline	LCN2 (0.5μg)
2550.71	2982.21
2305.19	2306.14
2889.38	2675.07
2048.95	2981.87
2660.24	2865.45
2196.19	2676.05
3073.01	2424.8

## Sheet: Fig. S2d
Saline	LCN2 (0.5μg)
16.6	6.16
31.32	8
16.04	2.8
26.64	14.4
24.96	12
16.44	10.68
20.32	16.08

## Sheet: Fig. S2e
Saline	LCN2 (0.5μg)
2306.14	2912.62
3073.01	2837.97
2676.05	2896.19
3262.89	2424.8
2437.22	2982.21
2870.36	2982.21
2813.73	3270.64

## Sheet: Fig. S2f
Saline	LCN2 (0.5μg)
102.72	60.68
96.2	85.8
102.96	79.56
102.44	83.24
110.48	39.32
90.8	41.4
128.2	61.4

## Sheet: Fig. S2g
Saline	LCN2 (0.5μg)
93.3524	32.0571
82.419	39.3714
102.095	40.4
71.1809	41.8286
79.7524	27.7905
47.8667	13.5429
94.3571	48.2095

## Sheet: Fig. S2i
CRS+IgG	CRS+Ab-LCN2
2898.21	2261.33
3107.57	3228.99
2329.46	2343.49
2409.34	2700.89
2694.24	2814.38
2676.74	2399
3245.03	2724.49

## Sheet: Fig. S2j
CRS+IgG	CRS+Ab-LCN2
2886.88	2733.77
2761.1	2870.36
3327.34	2257.33
2048.95	2305.19
2332.85	3073.01
2196.19	3170.64
2675.07	2981.87
