# Supplementary material for: Stress increases hepatic release of lipocalin 2 which contributes to anxiety-like behavior in mice
Source: Nat Commun. 2024 Apr 8;15:3034. doi: 10.1038/s41467-024-47266-9 (PMC11001612; doi:10.1038/s41467-024-47266-9)
Supplement: Supplementary file 4 — Source Data [file 41467_2024_47266_MOESM4_ESM.zip › Source Data- Fig. S3.xlsx]

## Sheet: Fig. S3c
mCherry	Lcn2
0.81698	5.43141
1.16443	6.47193
1.12889	12.351
0.894201	6.21348
1.04134	11.3291

## Sheet: Fig. S3d
mCherry	Lcn2
2039.49	2436.99
2101.76	2279.87
2290.77	2130.57
3385.08	2655.69
2600.71	2669.69
1485.4	1822.69
1998.13	2615.37

## Sheet: Fig. S3e
mCherry	Lcn2
11.16	13
12.64	6.2
10	10.8
25	10.88
13.44	15.84
11.32	10.76
15.36	14.16

## Sheet: Fig. S3f
mCherry	Lcn2
2907.33	2563.92
3443.29	2634.59
3841.23	3194.06
2480.08	2765.56
2859.48	3178.49
2191.43	2406.81
1510.61	2174.37

## Sheet: Fig. S3g
mCherry	Lcn2
50	42.76
90.28	68
77.32	103.64
54.56	72.32
107.64	71.44
77.56	56.04
90.08	34.92

## Sheet: Fig. S3h
mCherry	Lcn2
96.464	63.6
87.472	80.944
68.48	73.504
81.76	78.832
48.272	68.96
65.84	60.416
65.824	68.784

## Sheet: Fig. S3k
mCherry	Lcn2
0.936909	7.63288
0.860747	8.03516
1.27298	6.4699
1.23756	11.5178
0.787118	9.21728

## Sheet: Fig. S3l
mCherry	Lcn2
1858.57	2131.55
1650.95	2025.55
1738.97	2189.78
2431.53	1897.67
2749.66	2173.57
1954.14	1974.56
2559.91	1566.74

## Sheet: Fig. S3m
mCherry	Lcn2
19.84	16.8
13.12	15.8
13.96	16.88
7.6	15.24
19.52	14.8
6.48	13.56
22.36	13.28

## Sheet: Fig. S3n
mCherry	Lcn2
2493.24	2604.11
2240.95	1979.39
2443.6	2156.93
2579.7	2288.93
2228.48	2440.05
3696.36	2709.63
2073.54	2050.89

[truncated: 6 more sheets: Fig. S3o, Fig. S3p, Fig. S3r, Fig. S3s, Fig. S3u, Fig. S3v]
