# Supplementary material for: Stress increases hepatic release of lipocalin 2 which contributes to anxiety-like behavior in mice
Source: Nat Commun. 2024 Apr 8;15:3034. doi: 10.1038/s41467-024-47266-9 (PMC11001612; doi:10.1038/s41467-024-47266-9)
Supplement: Supplementary file 4 — Source Data [file 41467_2024_47266_MOESM4_ESM.zip › Source Data- Fig. S4.xlsx]

## Sheet: Fig. S4c
shRNA-Scramble	shRNA-Slc22a17	Scramble+LCN2	shRNA+LCN2
1.14816	0.580779	4.49616	0.472708
0.883349	0.53293	4.4986	0.49755
1.01492	0.520335	3.46541	0.554179
0.99587	0.628344	4.53333	0.421143
0.975502	0.501148	6.45347	0.541446

## Sheet: Fig. S4d
shRNA-Scramble	shRNA-Slc22a17	Scramble+LCN2	shRNA+LCN2
1708.06	2054.09	2112.59	1785.33
2264.88	2771.61	2384.92	2498.39
2724.74	2753.46	2502.09	2518.39
2796.6	2734.49	2727	2358.91
2378.9	2544.37	2266.04	2875.09
2082.73	2780.99	2550.47	1842.95
2889.19	2027.35	2906.72	2578.25

## Sheet: Fig. S4e
shRNA-Scramble	shRNA-Slc22a17	Scramble+LCN2	shRNA+LCN2
1708.06	2054.09	2112.59	1785.33
2264.88	2771.61	2384.92	2498.39
2724.74	2753.46	2502.09	2518.39
2796.6	2734.49	2727	2358.91
2378.9	2544.37	2266.04	2875.09
2082.73	2780.99	2550.47	1842.95
2889.19	2027.35	2906.72	2578.25

## Sheet: Fig. S4f
shRNA-Scramble	shRNA-Slc22a17	Scramble+LCN2	shRNA+LCN2
1921.84	1478.82	1998.62	2030.77
1477.16	2161.42	1094.67	1931.3
2194.87	3119.76	1502.59	1541.72
2439.22	3386.88	1382.16	2715.38
1925.56	2400.71	2977.85	1930.18
1838.03	1806.67	1686.1	2023.47
1954.38	3224.11	2421.58	3386.69

## Sheet: Fig. S4g
shRNA-Scramble	shRNA-Slc22a17	Scramble+LCN2	shRNA+LCN2
85.96	94.72	17.2	50.56
129.88	95.8	21.08	61.76
111.28	56.8	36.72	75.92
90.24	114.84	39.24	50.56
68.24	73.16	19.24	79.48
85.96	83.24	14.88	93.32
90	58.04	27.48	87.92

## Sheet: Fig. S4h
shRNA-Scramble	shRNA-Slc22a17	Scramble+LCN2	shRNA+LCN2
70.776	94.428	49.608	94.428
112.536	123.12	59.94	123.12
109.224	122.184	41.76	122.184
105.768	99.288	50.364	70.776
80.028	77.184	52.92	95.256
135.036	71.316	52.92	71.316
95.508	95.22	62.856	95.22

## Sheet: Fig. S4k
shRNA-Scramble	shRNA-Slc22a17	Scramble+LCN2	shRNA+LCN2
0.946572	0.303067	0.896519	0.472545
0.967082	0.353668	0.910159	0.386206
0.988392	0.422475	1.03715	0.390926
1.10523	0.409497	0.880031	0.377127

## Sheet: Fig. S4l
shRNA-Scramble	shRNA-Slc22a17	Scramble+LCN2	shRNA+LCN2
2235.19	3517.68	2938.08	2556.12
2367.31	3036.27	1903.32	1851.66
2511.74	2997.13	3494.62	2388.68
2218.51	2066.55	2770.3	3029.85
2513.67	2043.1	2514.72	2910.04
2068.39	2268.04	2354.52	1849.01
2121.91	2297.74	3389.46	2631.58

## Sheet: Fig. S4m
shRNA-Scramble	shRNA-Slc22a17	Scramble+LCN2	shRNA+LCN2
21.72	37.16	16.16	15.88
23.32	24.28	9	11.68
25.96	22.32	7.04	9.68
18.12	31.92	15.56	5.56
15.32	11.56	9.72	7.08
20.84	14.76	12.96	7
27.2	16.24	7.2	8.52

## Sheet: Fig. S4n
shRNA-Scramble	shRNA-Slc22a17	Scramble+LCN2	shRNA+LCN2
2902.51	2674.3	2674.3	2446.74
2071.92	2967.79	2967.79	2330.69
1645.92	2085.32	2085.32	2488.35
1400.24	3155.45	3155.45	2722.63
2342.53	2115.4	3083.13	3083.13
2756.11	1853.12	2312.74	2312.74
2646.01	2916.98	2916.98	2055.65

[truncated: 8 more sheets: Fig. S4o, Fig. S4p, Fig. S4s, Fig. S4t, Fig. S4u, Fig. S4v, Fig. S4w, Fig. S4x]
