# Supplementary material for: Stress increases hepatic release of lipocalin 2 which contributes to anxiety-like behavior in mice
Source: Nat Commun. 2024 Apr 8;15:3034. doi: 10.1038/s41467-024-47266-9 (PMC11001612; doi:10.1038/s41467-024-47266-9)
Supplement: Supplementary file 4 — Source Data [file 41467_2024_47266_MOESM4_ESM.zip › Source Data- Fig. S5.xlsx]

## Sheet: Fig. S5b
shRNA-Scramble	shRNA-Slc22a17	Scramble+LCN2	shRNA+LCN2
0.31	0.4	0.12	0.358
0.35	0.312	0.15	0.431
0.33	0.412	0.09	0.412
0.41	0.336	0.135	0.348
0.38	0.342	0.2	0.36
0.37	0.355	0.187	0.352
0.35	0.3	0.15	0.32

## Sheet: Fig. S5f
shRNA-Scramble	shRNA-Slc22a17	Scramble+CRS	shRNA+CRS
416.967	536.407	91.7964	275.406
243.069	86.2965	67.6742	116.909
331.343	170.715	72.5604	106.049
366.875	503.716	96.9541	916.261
158.633	119.053	136.933	158.64
79.6305	268.691	49.9212	352.25
240.419	237.497	56.9841	145.368
252.516	313.466	59.7586	195.753
169.076	114.108	78.6962	300.656
74.959	116.264	83.6014	146.487
130.254	236.315	71.3055	242.524
159.865	278.837	57.4319	158.233
93.5639	225.564	62.9501	248.001
149.485	183.62	56.4508	448.334
137.973	195.074	67.3411	192.425
75.7202	141.789	85.8971	230.893
133.66	259.516	89.6718	226.543
378.222	294.732	76.5195	270.671
120.219	268.505	43.8576	278.809
184.207	197.701	77.9405	134.115
220.607	443.968	67.3972	230.454
262.697	342.879	58.7623	110.403
167.3	148.123	58.1466	412.663
182.355	271.822	91.3547	277.115
198.477	546.961	87.5898	209.934
133.243	285.048	90.7737	131.1
203.668	103.788	89.64	114.937
80.2881	471.81	64.1635	535.254
231.11	147.719	68.9155	116.265
87.2371	323.209	92.9867	234.119
161.525	387.303	97.5687	325.768
134.007	161.34	88.3926	306.388
156.6	90.7578	80.8177	236.852
146.624	206.868	85.5752	107.588
146.299	346.101	89.0219	292.329
100.897	139.489	70.6547	243.827
114.341	114.703	96.1405	255.536
76.5492	188.985	98.654	112.918
128.432	111.507	98.2436	186.865
105.812	252.649	95.293	281.619
104.703	186.075	98.0047	251.687
261.307	102.448	82.9133	123.577
200.367	100.33	76.1048	234.834
200.232	69.5245	97.9688	367.909
96.4546	101.76	87.7613	113.214
150.352	319.371	90.184	214.983
186.246	191.97	90.8615	144.687
134.024	192.491	91.252	243.456
296.26	259.532	88.6788	278.808
277.696	89.6442	77.7973	125.518
194.144	168.454	70.2134	534.56
222.667	156	75.1589	129.456
99.8947	195.81	111.46	518.307
85.7957	247.175	84.845	158.124
246.613	481.729	90.3893	185.073
141.226	163.638	83.3543	155.033
265.759	134.181	62.9778	202.683
216.069	56.3898	90.2557	307.779
235.61	89.9304	68.1897	122.421
365.916	122.779	99.5058	133.114
164.542	171.156	86.099	64.6632
284.706	80.7629	85.1226	208.627
324.061	159.076	71.8903	449.327
333.991	86.4398	90.8187	372.842
284.169	111.171	84.9248	176.587
249.815	229.679	46.3745	286.499
112.765	401.979	93.0824	251.612
123.457	535.455	88.9008	229.695
250.621	241.093	75.7795	118.513
108.867	231.402	96.5768	409.331
117.619	69.7896	80.4909	113.83
77.3352	198.928	91.2055	112.251
176.83	338.864	62.5492	92.4585
280.849	205.423	76.9236	164.84
552.059	457.895	100.088	143.641
121.513	196.062	99.5939	105.762
359.438	187.772	92.7527	104.161
449.446	376.453	62.6807	167.023
492.323	173.911	57.0312	120.397
240.64	318.015	79.5577	278.956

## Sheet: Fig. S5g
shRNA-Scramble	shRNA-Slc22a17	Scramble+CRS	shRNA+CRS
2.56	1.63	1.36	1.66
2.77	1.55	0.89	2.42
1.75	2.7	0.87	3.29
3.03	2.23	0.9	3.37
5.5	2.66	1.71	2.11
3.02	1.61	1	5.39
2.64	3.05	0.51	2.18
3.61	2.23	1.94	2.88
5.54	1.5	1.16	2.76
3.27	1.48	1.51	2.98
3.29	4.21	1.56	2.85
3.29	2.97	1.33	2.68
1.46	2.51	1.61	1.77
2.34	2.58	0.84	2.78
6.01	1.99	0.33	2.26
2.82	2.9	1.86	1.54
2.68	4.02	0.43	1.55
2.86	2.95	0.78	1.65
2.72	2.32	0.74	4.39
1.04	2.42	1.05	3.47
2.37	3.02	0.7	4.1
2.55	4.5	0.34	1.46
2.21	2.19	0.93	3.01
2.53	3.44	0.56	1.42
2.75	2.39	0.67	2.05
2.29	2.33	4	2.55
1.9	1.97	5.57	1.97
0.89	3.05	0.81	1.25
1.85	2	2.06	3.22
2.58	3.46	0.91	3.19
1.82	1.79	4.21	2.12
2.58	2.51	3.45	2.81
1.96	2.19	1.38	3.12
2.23	3.81	3.79	2.55
1.86	3.53	2.58	0.75
1.67	3.53	2.89	1.19
1.56	2.09	1.81	5.36
1.88	1.12	3.18	3.16
3.57	1.88	3.68	6.73
2.28	2.53	2.13	1.7
1.67	2.14	3.23	2.4
0.6	1.53	2.91	6.38
3.1	2.15	1.8	2.85
2.37	0.91	1.41	2.35
1.39	2.22	4.25	4.26
1.55	1.54	0.85	3.22
2.76	2.92	1.74	1.64
3.16	1.51	3.1	1.52
0.83	2.56	2.69	2.46
1.08	1.58	3.144	4.57
1.12	2.48	1.09	2.53
2.22	1.93	1.56	4.91
3.24	2.68	3.09	2.68
1.52	3.01	1.85	2.18
4.96	1.64	4.2	2.16
0.64	1.16	1.16	2.02
1.2	2	2.76	0.41
2.81	2.4	0.41	1.87
2.12	3.07	0.39	1.02
3.02	2.25	3.3	1.97
2.85	2.58	3.33	1.91
2.67	2.72	0.6	3.54
2.78	2.06	3.03	2.24
3.75	2.69	0.72	2.35
1.67	1.99	2.2	3.8
1.41	2.34	2.12	2.66
4.66	2.62	1.72	3.94
5.92	3.32	2.72	2.28
4.36	1.93	1.55	1.62
2.54	2.17	2.24	2.69
2.56	3.88	1.92	2.64
2.84	3.67	2.64	4.49
1.51	6.06	2.98	2.68
2.94	2.53	1.89	2.22
3.48	3.69	5.31	1.81
2.84	6.42	1.81	2.14
1.92	3.91	3.86	2.42
2.03	3.17	2.06	2.91
0.77	5.49	1.99	3.16
2.97	2.41	1.11	3.63

## Sheet: Fig. S5h
	shRNA-Scramble	shRNA-Slc22a17	Scramble+CRS	shRNA+CRS
0~0.5	13	8	9	8
0.5~1	15	17	9	8
1~1.5	16	15	15	24
1.5~2	17	16	19	30
2~2.5	7	18	11	4
2.5~3	3	12	8	4
>3	6	10	13	2
