# Supplementary material for: Stress increases hepatic release of lipocalin 2 which contributes to anxiety-like behavior in mice
Source: Nat Commun. 2024 Apr 8;15:3034. doi: 10.1038/s41467-024-47266-9 (PMC11001612; doi:10.1038/s41467-024-47266-9)
Supplement: Supplementary file 4 — Source Data [file 41467_2024_47266_MOESM4_ESM.zip › Source Data- Fig. S6.xlsx]

## Sheet: Fig. S6a
Scramble							shRNA-Slc22a17
1	2	3	4	5	6	7	1	2	3	4	5	6	7
17.3	17.5	17.6	17.8	17.3	17.8	18.1	17.5	17	18.1	17.9	17.2	17.5	17.6
17.5	17.6	17.9	18.1	17.5	17.9	18.5	17.9	17.5	18.5	18.1	17.5	17.8	17.9
17.9	17.6	18.5	18.4	17.6	18.1	18.6	18.2	18.3	18.9	18.3	17.8	17.9	18.5
18.1	17.9	18.6	18.7	17.9	18.3	18.9	18.5	18.5	19.3	18.3	17.9	18.3	18.6
18.1	18.3	18.9	18.9	18.3	18.7	19.2	18.9	18.9	19.8	18.5	18.1	18.5	18.9
18.9	18.5	19.5	19.2	18.6	18.8	19.3	19.3	19.2	20.3	18.7	18.5	18.9	19.3
19.3	18.8	19.9	19.5	18.9	19.1	19.8	19.7	19.7	20.4	19.1	19	19.2	19.5
19.5	19.4	20.3	20.5	19.5	19.3	20.3	19.9	19.9	20.8	19.2	19.3	19.6	19.9
19.9	19.9	20.4	20.9	19.7	19.6	20.8	20.5	20.3	20.9	19.3	19.5	19.9	20.1
20.2	20.2	20.4	21.2	19.9	20.4	21.3	20.7	20.5	21.2	19.8	20.4	20.3	20.3
20.5	20.3	20.5	21.2	20.3	20.9	21.4	21.3	20.9	21.3	20	21.3	20.6	20.8
20.9	20.3	20.5	21.3	20.9	21.2	21.4	21.3	21.2	21.3	20.5	21.5	21.3	21.3
21.3	21.2	21.4	21.3	21	21.2	21.5	21.2	21.3	21.3	20.5	21.5	21.3	21.4
21.3	21.3	21.5	21.3	21	21.2	21.5	21.3	21.2	21.3	20.5	21.4	21.4	21.4

## Sheet: Fig. S6c
shRNA-Scramble	shRNA-Lcn2	Scramble+CRS	shRNA+CRS
0.701714	0.618387	2.43066	1.03627
1.1304	0.965732	1.76622	1.30424
1.05641	0.579933	1.63826	1.29758
1.10086	0.94483	2.22133	1.12449
1.08403	0.981106	1.89602	1.06019
		1.66739	1.09197

## Sheet: Fig. S6d
shRNA-Scramble	shRNA-Lcn2	Scramble+CRS	shRNA+CRS
0.6	0.54	0.09	0.44
0.27	0.57	0.22	0.34
0.31	0.41	0.23	0.27
0.27	0.33	0.21	0.43
0.4	0.34	0.22	0.31
		0.16	0.45
