# Supplementary material for: Stress increases hepatic release of lipocalin 2 which contributes to anxiety-like behavior in mice
Source: Nat Commun. 2024 Apr 8;15:3034. doi: 10.1038/s41467-024-47266-9 (PMC11001612; doi:10.1038/s41467-024-47266-9)
Supplement: Supplementary file 4 — Source Data [file 41467_2024_47266_MOESM4_ESM.zip › Source Data- Fig. S7.xlsx]

## Sheet: Fig. S7b
Saline	α-Bgt	CRS+Saline	CRS+α-Bgt
1.09936	0.324959	22.4193	1.32355
1.33663	0.535291	18.9908	1.13889
1.02574	0.927794	13.4142	0.998059
1.1736	0.434715	15.1339	1.17013
0.799221	0.649169	21.5651	0.735433

## Sheet: Fig. S7c
Saline	α-Bgt	CRS+Saline	CRS+α-Bgt
312.08	307.189	447.522	353.067
320.008	337.887	646.679	346.152
304.827	355.26	531.499	329.453
337.887	323.212	743.137	357.959
348.682	326.08	846.679	351.043

## Sheet: Fig. S7d
Saline	α-Bgt	CRS+Saline	CRS+α-Bgt
0.672179	1.17864	7.37756	1.19678
1.03327	0.448178	9.0401	0.880272
1.12521	0.575881	3.06984	0.737216
0.978367	0.73717	6.8353	0.452969
0.996064	0.971597	6.0401	0.937216

## Sheet: Fig. S7e
Saline	α-Bgt	CRS+Saline	CRS+α-Bgt
1548.81	2652.03	1823.78	2570.84
2220.93	3123.6	2233.23	2436.37
1412.3	2661.66	2518.89	2884.32
1923.85	2319.14	2334.87	2706.73
2721.07	2077.93	2850.24	2673.16
1910.68	2712.61	2215.06	2451.66
3148.15	2825.38	2425.24	2523.26

## Sheet: Fig. S7f
Saline	α-Bgt	CRS+Saline	CRS+α-Bgt
17.8	13.04	5.84	20.64
24.32	20.16	6.88	19.24
15.84	24.28	6.48	19.72
12.64	23.08	10.2	16.92
13	19.76	5.84	21.6
10.28	17.52	7.76	20.6
19.8	21.32	17.16	14.28

## Sheet: Fig. S7g
Saline	α-Bgt	CRS+Saline	CRS+α-Bgt
2495.1	2431.1	2385.49	2347.79
2406.25	2950.88	2166.71	2509.29
2646.89	2454.55	2724.69	2657.88
2129.54	2859.93	2016.25	2032.6
2603.41	2277.03	3033.87	2276.96
2677.2	2549.31	2880.09	2529.55
2760.26	2300.1	2704.11	2590.2

## Sheet: Fig. S7h
Saline	α-Bgt	CRS+Saline	CRS+α-Bgt
83.2	94.2	60.08	114.72
83.44	70.92	65.84	113.56
90.6	129.52	37.72	117.2
85.4	105.2	75.2	75.84
93.8	108.48	63.52	117.44
112.36	105.36	75.48	113.56
79.12	106.36	32.84	96.76

## Sheet: Fig. S7i
Saline	α-Bgt	CRS+Saline	CRS+α-Bgt
80.192	84.352	55.36	82.432
93.728	92.512	65.984	80.32
89.6	72.32	48.128	88.256
106.048	82.72	46.336	84.224
88.256	117.28	40.256	91.552
82.72	94.592	48.128	72.8
72.8	91.968	40.992	79.488

## Sheet: Fig. S7l
Scramble	shRNA	Scramble	shRNA
1.00139	0.530613	1.01387	0.473162
0.872507	0.56118	0.869198	0.536567
0.933914	0.503743	0.934145	0.484767
1.06462	0.655102	0.993006	0.560156
1.15318	0.482517	1.2233	0.590921

## Sheet: Fig. S7m
Scramble	shRNA	Scramble	shRNA
0.785446	1.12701	5.10243	0.807474
1.12662	1.18319	8.26423	0.955573
1.17423	0.892631	9.50031	1.24909
1.25806	0.925506	17.2826	1.02757
0.764981	0.831662	8.15854	0.896435

[truncated: 7 more sheets: Fig. S7n, Fig. S7o, Fig. S7p, Fig. S7q, Fig. S7r, Fig. S7s, Fig. S7t]
