# Supplementary material for: Stress increases hepatic release of lipocalin 2 which contributes to anxiety-like behavior in mice
Source: Nat Commun. 2024 Apr 8;15:3034. doi: 10.1038/s41467-024-47266-9 (PMC11001612; doi:10.1038/s41467-024-47266-9)
Supplement: Supplementary file 4 — Source Data [file 41467_2024_47266_MOESM4_ESM.zip › Source Data- Fig. S8.xlsx]

## Sheet: Fig. S8 c
mCherry+CNO	hM3D+Saline	hM3D+CNO	hM3D+CNO+Vagotomy
0.12	0.1	0.3	0.25
0.1	0.08	0.32	0.32
0.13	0.07	0.31	0.3
0.09	0.11	0.28	0.29
0.08	0.08	0.29	0.32

## Sheet: Fig. S8 d
mCherry+CNO	hM3D+Saline	hM3D+CNO	hM3D+CNO+Vagotomy
201.241	159.864	530.381	199.36
227.572	110.963	543.547	184.314
189.956	60.1812	586.805	233.215
368.632	146.698	577.401	214.407
235.096	167.387	609.375	171.148

## Sheet: Fig. S8 e
mCherry+CNO	hM3D+Saline	hM3D+CNO	hM3D+CNO+Vagotomy
21.196	17.717	14.68	20.44
19.824	20.391	5.68	22.88
19.992	24.654	8.56	13.04
31.332	24.33	9.72	22.28
21.196	15.87	12.124	25.8
20.216	12.98	10.55	11.28
19.705	23.317	9.98	19.768

## Sheet: Fig. S8 f
mCherry+CNO	hM3D+Saline	hM3D+CNO	hM3D+CNO+Vagotomy
91.63	105.536	33.252	77.3568
110.296	99.3395	45.39	78.2544
96.9	108.12	44.1745	113.125
97.002	104.618	47.328	95.2816
70.669	94.214	53.856	119.082
86.326	105.298	35.7	72.216
110.305	108.97	63.172	87.584

## Sheet: Fig. S8 g
mCherry+CNO	hM3D+Saline	hM3D+CNO	hM3D+CNO+Vagotomy
96.6	108.36	56.4	117.2
100.76	104.64	76.4	106.72
103.12	113.76	64.6	104.08
127.52	100.44	75.96	100.08
101.6	112.24	42.08	95.76
92	113.2	62.6	110.32
108.24	101.44	53.2	105.08
