# Supplementary material for: Stress increases hepatic release of lipocalin 2 which contributes to anxiety-like behavior in mice
Source: Nat Commun. 2024 Apr 8;15:3034. doi: 10.1038/s41467-024-47266-9 (PMC11001612; doi:10.1038/s41467-024-47266-9)
Supplement: Supplementary file 4 — Source Data [file 41467_2024_47266_MOESM4_ESM.zip › Source Data- Fig. S9.xlsx]

## Sheet: Fig. S9c
hM3D+Saline	hM3D+Capsaicin	hM3D+CNO	hM3D+CNO+Capsaicin
0.35	0.2	0.36	0.25
0.35	0.18	0.38	0.21
0.4	0.23	0.42	0.23
0.45	0.23	0.42	0.2
0.41	0.25	0.43	0.19
0.43	0.27	0.47	0.24
0.46	0.22	0.45	0.22

## Sheet: Fig. S9d
hM3D+Saline	hM3D+Capsaicin	hM3D+CNO	hM3D+CNO+Capsaicin
182.736	188.303	390.346	428.823
219.576	181.099	385.598	377.903
218.43	209.588	489.075	382.814
211.553	217.283	411.631	383.797
323.544	223.669	428.004	391.001

## Sheet: Fig. S9e
hM3D+Saline	hM3D+Capsaicin	hM3D+CNO	hM3D+CNO+Capsaicin
2778.29	2925.96	2792.96	2902.95
2776.49	2464.12	3616.73	2192.76
2257.46	2667.8	2786.07	2235.55
2983.09	2160.97	2892	2951.17
2040.62	2274.46	3042.59	2734.13
2724.21	2264.78	2755.18	2170.8
2630.16	2071.42	2572.42	2133.64

## Sheet: Fig. S9f
hM3D+Saline	hM3D+Capsaicin	hM3D+CNO	hM3D+CNO+Capsaicin
20.56	17.96	5.88	2.08
17.64	18.6	10.96	10.96
18.04	22.2	8.56	12.56
21.52	18.36	6.12	9.24
17.92	22.2	4.6	13.48
21.44	25.84	3.48	16.4
25.68	23	2.08	4.76

## Sheet: Fig. S9g
hM3D+Saline	hM3D+Capsaicin	hM3D+CNO	hM3D+CNO+Capsaicin
2561.56	2622.1	2381.66	3113.53
2233.24	2577.12	3102.79	2380.16
2829.23	2489.11	2605.41	2691.42
2436.83	2397.91	2078.72	2471.04
3019.39	3390.18	3098.33	2693.45
2656.69	2628.11	2819.45	2986.28
2688.26	2441.08	2505.23	2811.44

## Sheet: Fig. S9h
hM3D+Saline	hM3D+Capsaicin	hM3D+CNO	hM3D+CNO+Capsaicin
89.84	101.68	23.4	34.72
95.96	90.96	33.76	25.96
94.2	81.64	17.16	22.24
84.44	97.44	32.2	33.12
108.8	77.72	14.12	60
85.8	87	60.36	56.36
80.84	90.6	51.48	88.96

## Sheet: Fig. S9i
hM3D+Saline	hM3D+Capsaicin	hM3D+CNO	hM3D+CNO+Capsaicin
121.46	101.96	40.12	50.12
129.22	111.8	32.24	42.24
117.84	98	43.16	33.16
100.18	92.04	51.16	51.16
98.76	84.88	50.24	50.24
117.32	91.16	26.6	36.6
109.7	102.32	47.52	47.52
